# Supplementary material for: Navigating and attributing uncertainty in future tropical cyclone risk estimates
Source: Sci Adv. 2025 Apr 18;11(16):eadn4607. doi: 10.1126/sciadv.adn4607 (PMC13108827; doi:10.1126/sciadv.adn4607)
Supplement: Supplementary file 2 — Table S6 [file sciadv.adn4607_table_s6.zip]

Archive with 1 entries (1 files):
- adn4607_table_s6.xlsx
