# Supplementary material for: Navigating and attributing uncertainty in future tropical cyclone risk estimates
Source: Sci Adv. 2025 Apr 18;11(16):eadn4607. doi: 10.1126/sciadv.adn4607 (PMC13108827; doi:10.1126/sciadv.adn4607)
Supplement: Supplementary file 2 — Table S6 [file sciadv.adn4607_table_s6.zip › adn4607_table_s6.xlsx]

## Sheet: EAD
reg	delta	year	model	mean	std	min	25%	50%	75%	max
AP	CC	2050	MIT	3.23	4.38	-0.12	0.3	0.74	4.79	20.24
AP	CC	2050	CHAZ	-0.03	0.27	-0.77	-0.22	-0.06	0.17	0.93
AP	CC	2050	STORM	0.23	0.24	-0.8	0.13	0.25	0.36	1.08
AP	CC	2050	IBTrACS	0.31	0.22	-0.32	0.16	0.28	0.44	1.55
AP	SOC	2050	MIT	0.89	0.29	0.32	0.69	0.85	1.09	1.8
AP	SOC	2050	CHAZ	1.06	0.31	0.48	0.85	1.03	1.27	2.01
AP	SOC	2050	STORM	0.94	0.3	0.43	0.69	0.9	1.11	1.81
AP	SOC	2050	IBTrACS	0.84	0.28	0.34	0.6	0.81	0.96	1.67
AP	sum	2050	MIT	4.12	4.39	0.33	1.19	1.73	5.88	20.99
AP	sum	2050	CHAZ	1.03	0.41	-0.19	0.74	1	1.29	2.61
AP	sum	2050	STORM	1.17	0.38	0	0.87	1.16	1.43	2.32
AP	sum	2050	IBTrACS	1.15	0.41	0.18	0.87	1.06	1.35	2.83
AP	total	2050	MIT	6.79	8.18	0.31	1.39	2.32	10.19	46.59
AP	total	2050	CHAZ	0.98	0.62	-0.61	0.54	0.93	1.36	3.48
AP	total	2050	STORM	1.37	0.57	-0.68	1.05	1.35	1.7	3.88
AP	total	2050	IBTrACS	1.45	0.56	0.13	1.05	1.37	1.77	4.36
AP	CC	2090	MIT	5.38	8.75	-0.41	0.01	1.16	6.42	45.53
AP	CC	2090	CHAZ	-0.22	0.37	-0.83	-0.47	-0.29	-0.07	1.31
AP	CC	2090	STORM	N/A	N/A	N/A	N/A	N/A	N/A	N/A
AP	CC	2090	IBTrACS	0.39	0.29	-0.34	0.16	0.38	0.59	1.76
AP	SOC	2090	MIT	2.34	1.22	0.38	1.55	2.05	2.6	5.56
AP	SOC	2090	CHAZ	2.77	1.17	0.9	2.01	2.43	3.28	6.15
AP	SOC	2090	STORM	N/A	N/A	N/A	N/A	N/A	N/A	N/A
AP	SOC	2090	IBTrACS	2.22	1.21	0.44	1.34	1.93	2.32	5.45
AP	sum	2090	MIT	7.73	8.94	0.26	2.18	3.47	9.23	47.54
AP	sum	2090	CHAZ	2.55	1.23	0.19	1.7	2.25	3.18	6.76
AP	sum	2090	STORM	N/A	N/A	N/A	N/A	N/A	N/A	N/A
AP	sum	2090	IBTrACS	2.61	1.33	0.4	1.82	2.18	2.65	6.49
AP	total	2090	MIT	19.26	31.23	0.01	2.2	5.22	21.5	263.65
AP	total	2090	CHAZ	1.91	1.7	-0.63	0.7	1.52	2.77	11.47
AP	total	2090	STORM	N/A	N/A	N/A	N/A	N/A	N/A	N/A
AP	total	2090	IBTrACS	3.59	1.96	0.33	2.19	3.09	4.48	12.42
IO	CC	2050	MIT	2.63	3.44	-0.44	0.08	0.62	4.14	18.91
IO	CC	2050	CHAZ	0.37	0.92	-0.81	-0.21	0.14	0.61	9.89
IO	CC	2050	STORM	-0.12	0.29	-0.72	-0.33	-0.18	0.04	0.85
IO	CC	2050	IBTrACS	0.33	1.2	-0.94	-0.3	0.04	0.56	22.75
IO	SOC	2050	MIT	2.61	1.07	0.6	1.91	2.53	3.15	5.64
IO	SOC	2050	CHAZ	2.55	1.01	0.72	1.88	2.47	3.09	5.82
IO	SOC	2050	STORM	2.84	1.11	1.09	2.11	2.84	3.39	5.67
IO	SOC	2050	IBTrACS	2.89	1.07	0.9	2.27	2.81	3.45	5.52
IO	sum	2050	MIT	5.24	3.71	0.34	2.42	4.22	6.82	22.05
IO	sum	2050	CHAZ	2.92	1.39	0.11	1.96	2.72	3.63	13.08
IO	sum	2050	STORM	2.72	1.07	0.73	1.93	2.65	3.26	5.85
IO	sum	2050	IBTrACS	3.22	1.59	0.33	2.15	3	3.94	23.78
IO	total	2050	MIT	12.34	14.22	-0.08	2.6	5.3	17.64	113.98
IO	total	2050	CHAZ	3.93	4.01	-0.66	1.59	2.88	4.82	72.49
IO	total	2050	STORM	2.37	1.48	-0.38	1.29	2.08	3.16	10.72
IO	total	2050	IBTrACS	4.14	5	-0.92	1.47	2.94	5.11	113.71
IO	CC	2090	MIT	4.58	4.96	-0.12	0.64	1.72	7.54	27.53
IO	CC	2090	CHAZ	0.35	0.91	-0.9	-0.34	0.06	0.85	8.99
IO	CC	2090	STORM	N/A	N/A	N/A	N/A	N/A	N/A	N/A
IO	CC	2090	IBTrACS	0.33	1.21	-0.94	-0.3	0.05	0.57	23.16
IO	SOC	2090	MIT	6.73	3.73	0.75	4.29	5.96	8.77	17.62
IO	SOC	2090	CHAZ	6.35	3.39	0.75	4.06	5.83	8.2	18.5
IO	SOC	2090	STORM	N/A	N/A	N/A	N/A	N/A	N/A	N/A
IO	SOC	2090	IBTrACS	7.05	3.73	0.94	4.29	7.02	9.05	17.02
IO	sum	2090	MIT	11.32	6.58	1.1	6.12	9.99	14.74	37.91
IO	sum	2090	CHAZ	6.71	3.53	0.11	4.13	6.34	8.64	20.23
IO	sum	2090	STORM	N/A	N/A	N/A	N/A	N/A	N/A	N/A
IO	sum	2090	IBTrACS	7.39	3.9	0.33	4.42	7.13	9.41	25.87
IO	total	2090	MIT	42.51	47.91	0.95	9.81	21.42	60.97	342.85
IO	total	2090	CHAZ	8.98	9.06	-0.69	2.92	6.12	12.12	134.38
IO	total	2090	STORM	N/A	N/A	N/A	N/A	N/A	N/A	N/A
IO	total	2090	IBTrACS	9.67	11.55	-0.92	3.48	6.68	11.96	264.96
SH	CC	2050	MIT	0.82	1	-0.56	-0.01	0.22	1.64	6.06
SH	CC	2050	CHAZ	-0.04	0.42	-0.75	-0.25	-0.09	0.05	2.97
SH	CC	2050	STORM	0.83	0.39	-0.66	0.63	0.86	1.09	1.89
SH	CC	2050	IBTrACS	-0.14	0.16	-0.62	-0.24	-0.15	-0.05	0.84
SH	SOC	2050	MIT	2.39	1.17	0.54	1.54	2.14	3.02	8.64
SH	SOC	2050	CHAZ	1.63	0.72	0.42	1.14	1.48	2.07	5.91
SH	SOC	2050	STORM	1.39	0.61	0.37	1.01	1.24	1.83	3.58
SH	SOC	2050	IBTrACS	1.53	0.76	0.33	0.96	1.39	2.06	4.01
SH	sum	2050	MIT	3.21	1.53	0.7	1.99	3.01	4.14	9.72
SH	sum	2050	CHAZ	1.59	0.83	-0.18	1	1.45	2.06	6.34
SH	sum	2050	STORM	2.21	0.81	0.41	1.61	2.16	2.75	4.96
SH	sum	2050	IBTrACS	1.39	0.78	-0.08	0.8	1.24	1.9	4.17
SH	total	2050	MIT	4.98	3.83	0.01	2.02	3.76	6.98	33.02
SH	total	2050	CHAZ	1.55	1.42	-0.5	0.73	1.25	1.95	16.82
SH	total	2050	STORM	3.29	1.42	-0.48	2.33	3.14	4.11	10.01
SH	total	2050	IBTrACS	1.25	0.85	-0.3	0.62	1.07	1.74	5.74
SH	CC	2090	MIT	1.17	1.38	-0.47	0.15	0.56	1.87	7.83
SH	CC	2090	CHAZ	-0.16	0.47	-0.83	-0.45	-0.21	-0.01	3.51
SH	CC	2090	STORM	N/A	N/A	N/A	N/A	N/A	N/A	N/A
SH	CC	2090	IBTrACS	-0.18	0.18	-0.66	-0.3	-0.18	-0.06	0.79
SH	SOC	2090	MIT	8.35	6.21	1.08	3.95	6.53	11.2	48.66
SH	SOC	2090	CHAZ	5.69	3.86	0.84	2.96	4.52	7.65	39.4
SH	SOC	2090	STORM	N/A	N/A	N/A	N/A	N/A	N/A	N/A
SH	SOC	2090	IBTrACS	5.15	3.41	0.77	2.61	4.16	7.13	18.44
SH	sum	2090	MIT	9.52	6.67	1.42	4.67	7.78	12.44	52.15
SH	sum	2090	CHAZ	5.52	3.87	0.06	2.72	4.39	7.5	38.8
SH	sum	2090	STORM	N/A	N/A	N/A	N/A	N/A	N/A	N/A
SH	sum	2090	IBTrACS	4.97	3.42	0.31	2.4	4.04	7.02	18.38
SH	total	2090	MIT	17.94	17.72	1.14	6.31	12.05	22.32	158.71
SH	total	2090	CHAZ	4.54	4.92	-0.54	1.53	3.18	5.91	76.78
SH	total	2090	STORM	N/A	N/A	N/A	N/A	N/A	N/A	N/A
SH	total	2090	IBTrACS	4.55	3.46	-0.25	1.9	3.55	6.41	21.95
WP	CC	2050	MIT	1.87	2.23	-0.15	0.29	0.76	3.11	13.62
WP	CC	2050	CHAZ	0.13	0.21	-0.43	-0.01	0.1	0.27	0.88
WP	CC	2050	STORM	0.91	0.23	0.36	0.74	0.9	1.06	1.67
WP	CC	2050	IBTrACS	0.2	0.16	-0.28	0.09	0.19	0.3	1.24
WP	SOC	2050	MIT	1.65	0.65	0.54	1.16	1.55	2.01	4.07
WP	SOC	2050	CHAZ	1.27	0.52	0.46	0.86	1.22	1.48	2.89
WP	SOC	2050	STORM	1.25	0.54	0.44	0.82	1.17	1.49	3.07
WP	SOC	2050	IBTrACS	1.22	0.54	0.39	0.8	1.1	1.51	3.3
WP	sum	2050	MIT	3.52	2.41	0.64	1.8	2.66	4.7	16.86
WP	sum	2050	CHAZ	1.4	0.56	0.19	1	1.33	1.7	3.52
WP	sum	2050	STORM	2.16	0.63	1.17	1.71	2.01	2.45	4.34
WP	sum	2050	IBTrACS	1.42	0.57	0.32	1.01	1.29	1.73	3.76
WP	total	2050	MIT	6.51	6.12	0.65	2.28	3.83	9.26	50.13
WP	total	2050	CHAZ	1.56	0.76	0.03	1.01	1.43	1.97	5.86
WP	total	2050	STORM	3.25	1.12	1.13	2.44	3.06	3.81	8.17
WP	total	2050	IBTrACS	1.66	0.74	0.3	1.12	1.51	2.03	5.81
WP	CC	2090	MIT	2.61	2.76	-0.2	0.61	1.2	4.19	13.72
WP	CC	2090	CHAZ	0.09	0.43	-0.74	-0.19	0.01	0.28	1.71
WP	CC	2090	STORM	N/A	N/A	N/A	N/A	N/A	N/A	N/A
WP	CC	2090	IBTrACS	0.24	0.19	-0.3	0.1	0.23	0.36	1.32
WP	SOC	2090	MIT	3.62	2.1	0.37	2.06	2.97	4.79	13.14
WP	SOC	2090	CHAZ	2.23	1.24	0.25	1.36	1.82	2.89	6.61
WP	SOC	2090	STORM	N/A	N/A	N/A	N/A	N/A	N/A	N/A
WP	SOC	2090	IBTrACS	2.8	1.79	0.32	1.44	2.18	3.75	10.88
WP	sum	2090	MIT	6.23	3.76	0.49	3.33	5.29	8.35	20.11
WP	sum	2090	CHAZ	2.33	1.3	-0.39	1.36	2.1	3.02	7.09
WP	sum	2090	STORM	N/A	N/A	N/A	N/A	N/A	N/A	N/A
WP	sum	2090	IBTrACS	3.04	1.81	0.24	1.71	2.37	3.95	11.08
WP	total	2090	MIT	14.86	14.05	0.38	5.08	9.63	19.84	96.08
WP	total	2090	CHAZ	2.39	1.91	-0.58	1.09	1.93	3.19	15.66
WP	total	2090	STORM	N/A	N/A	N/A	N/A	N/A	N/A	N/A
WP	total	2090	IBTrACS	3.66	2.32	0.35	1.92	2.94	4.85	15.45

## Sheet: rp100
reg	delta	year	model	mean	std	min	25%	50%	75%	max
AP	CC	2050	MIT	1.5	1.85	-0.39	0.25	0.64	2.54	15.23
AP	CC	2050	CHAZ	0.01	0.31	-0.83	-0.19	-0.03	0.17	2.08
AP	CC	2050	STORM	0.27	0.28	-0.67	0.09	0.24	0.41	1.87
AP	CC	2050	IBTrACS	0.33	0.6	-0.76	-0.02	0.2	0.51	3.86
AP	SOC	2050	MIT	0.77	0.3	0.24	0.61	0.71	0.88	2.18
AP	SOC	2050	CHAZ	1.06	0.34	0.24	0.8	1.04	1.3	2.43
AP	SOC	2050	STORM	0.87	0.33	0.23	0.65	0.81	1.06	2.21
AP	SOC	2050	IBTrACS	0.74	0.3	0.21	0.59	0.67	0.83	2.5
AP	sum	2050	MIT	2.27	1.9	-0.01	0.98	1.46	3.26	15.96
AP	sum	2050	CHAZ	1.06	0.46	-0.35	0.74	1.04	1.35	3.34
AP	sum	2050	STORM	1.14	0.44	0.02	0.82	1.08	1.43	3.04
AP	sum	2050	IBTrACS	1.07	0.71	-0.51	0.58	0.9	1.45	5.32
AP	total	2050	MIT	3.39	3.39	-0.19	1.12	1.87	5.08	30.52
AP	total	2050	CHAZ	1.05	0.72	-0.66	0.56	0.95	1.42	5.89
AP	total	2050	STORM	1.33	0.61	-0.46	0.91	1.25	1.67	5.29
AP	total	2050	IBTrACS	1.3	1.11	-0.62	0.58	1.04	1.75	8.17
AP	CC	2090	MIT	2.26	2.91	-0.55	0.24	0.9	3.75	22.99
AP	CC	2090	CHAZ	-0.12	0.34	-0.83	-0.36	-0.17	0.04	2
AP	CC	2090	STORM	N/A	N/A	N/A	N/A	N/A	N/A	N/A
AP	CC	2090	IBTrACS	0.38	0.64	-0.74	0.02	0.28	0.51	4.14
AP	SOC	2090	MIT	2.15	1.41	0.14	1.35	1.71	2.29	8.67
AP	SOC	2090	CHAZ	2.78	1.22	0.22	1.95	2.5	3.5	7.91
AP	SOC	2090	STORM	N/A	N/A	N/A	N/A	N/A	N/A	N/A
AP	SOC	2090	IBTrACS	2.13	1.45	0.14	1.26	1.56	2.29	9.99
AP	sum	2090	MIT	4.41	3.35	-0.14	1.92	3.09	5.95	25.24
AP	sum	2090	CHAZ	2.66	1.26	-0.17	1.77	2.4	3.43	8.53
AP	sum	2090	STORM	N/A	N/A	N/A	N/A	N/A	N/A	N/A
AP	sum	2090	IBTrACS	2.51	1.68	-0.57	1.38	1.96	3.42	11.45
AP	total	2090	MIT	8.8	10.62	-0.15	2.15	4.54	11.5	124.23
AP	total	2090	CHAZ	2.29	1.74	-0.55	1.06	1.88	3.09	15.81
AP	total	2090	STORM	N/A	N/A	N/A	N/A	N/A	N/A	N/A
AP	total	2090	IBTrACS	3.2	2.82	-0.45	1.39	2.38	4.27	23.94
IO	CC	2050	MIT	1.75	2.82	-0.52	0.04	0.49	2.44	19.32
IO	CC	2050	CHAZ	0.49	1.24	-0.85	-0.18	0.17	0.72	21.66
IO	CC	2050	STORM	-0.27	0.2	-0.79	-0.42	-0.29	-0.14	0.5
IO	CC	2050	IBTrACS	0.53	2.11	-0.97	-0.27	0	0.58	40.77
IO	SOC	2050	MIT	2.61	1.09	0.45	1.82	2.49	3.21	6.44
IO	SOC	2050	CHAZ	2.56	1.06	0.2	1.78	2.42	3.14	7
IO	SOC	2050	STORM	2.84	1.15	0.67	2.05	2.79	3.44	6.6
IO	SOC	2050	IBTrACS	2.95	1.08	0.47	2.35	2.84	3.61	5.49
IO	sum	2050	MIT	4.36	3.11	0.33	2.39	3.52	5.31	22.64
IO	sum	2050	CHAZ	3.05	1.65	-0.09	1.98	2.77	3.78	24.49
IO	sum	2050	STORM	2.57	1.15	0.25	1.74	2.44	3.15	6.54
IO	sum	2050	IBTrACS	3.49	2.36	0.23	2.32	3.12	4.17	42.06
IO	total	2050	MIT	9.31	11.89	0.04	2.48	4.71	11.18	128.14
IO	total	2050	CHAZ	4.37	5.25	-0.51	1.67	3	5.15	110.51
IO	total	2050	STORM	1.85	1.15	-0.44	1.01	1.65	2.49	7.89
IO	total	2050	IBTrACS	4.88	7.9	-0.94	1.32	2.84	5.47	166.51
IO	CC	2090	MIT	2.69	3.09	-0.25	0.51	1.42	3.83	22.32
IO	CC	2090	CHAZ	0.48	1.16	-0.91	-0.34	0.11	0.95	11.6
IO	CC	2090	STORM	N/A	N/A	N/A	N/A	N/A	N/A	N/A
IO	CC	2090	IBTrACS	0.54	2.11	-0.97	-0.26	0	0.61	40.77
IO	SOC	2090	MIT	6.73	3.77	0.59	4.13	5.94	8.88	19.58
IO	SOC	2090	CHAZ	6.38	3.53	0.49	3.95	5.71	8.31	23.79
IO	SOC	2090	STORM	N/A	N/A	N/A	N/A	N/A	N/A	N/A
IO	SOC	2090	IBTrACS	7.14	3.78	0.43	4.27	7.18	9.31	16.52
IO	sum	2090	MIT	9.43	5.14	0.93	5.52	8.57	12.1	34.47
IO	sum	2090	CHAZ	6.86	3.73	-0.07	4.15	6.34	8.93	27.84
IO	sum	2090	STORM	N/A	N/A	N/A	N/A	N/A	N/A	N/A
IO	sum	2090	IBTrACS	7.68	4.31	0.27	4.56	7.18	9.67	52.84
IO	total	2090	MIT	28.09	31.12	0.37	8.64	16.7	35.62	311.07
IO	total	2090	CHAZ	9.87	11.25	-0.74	2.88	6.22	12.87	176.68
IO	total	2090	STORM	N/A	N/A	N/A	N/A	N/A	N/A	N/A
IO	total	2090	IBTrACS	11.11	17.93	-0.94	3.19	6.82	12.2	428.58
SH	CC	2050	MIT	0.79	1.24	-0.69	0.01	0.38	1.19	14.23
SH	CC	2050	CHAZ	0.01	0.51	-0.86	-0.28	-0.1	0.14	4.79
SH	CC	2050	STORM	0.81	0.66	-0.72	0.33	0.68	1.2	4
SH	CC	2050	IBTrACS	0.08	0.27	-0.74	-0.01	0.05	0.14	2.52
SH	SOC	2050	MIT	2.82	1.64	0.44	1.67	2.41	3.6	10.88
SH	SOC	2050	CHAZ	1.44	0.74	0.31	1.01	1.27	1.84	7.9
SH	SOC	2050	STORM	1.21	0.65	0.31	0.91	1.12	1.56	6.83
SH	SOC	2050	IBTrACS	1.39	0.88	0.07	0.85	1.12	1.83	5.76
SH	sum	2050	MIT	3.61	2.1	0.13	2.13	3.12	4.52	19.39
SH	sum	2050	CHAZ	1.45	0.9	-0.42	0.86	1.27	1.88	8.78
SH	sum	2050	STORM	2.02	1.07	-0.05	1.28	1.81	2.55	9.39
SH	sum	2050	IBTrACS	1.48	0.93	-0.33	0.85	1.22	1.95	6.56
SH	total	2050	MIT	5.25	4.55	-0.25	2.26	3.87	6.76	72.97
SH	total	2050	CHAZ	1.45	1.48	-0.75	0.57	1.11	1.88	17.03
SH	total	2050	STORM	2.81	1.69	-0.45	1.62	2.47	3.66	13.41
SH	total	2050	IBTrACS	1.59	1.04	-0.52	0.85	1.35	2.16	9.2
SH	CC	2090	MIT	1.14	1.42	-0.72	0.17	0.67	1.67	10.2
SH	CC	2090	CHAZ	-0.03	0.6	-0.9	-0.37	-0.16	0.08	4.6
SH	CC	2090	STORM	N/A	N/A	N/A	N/A	N/A	N/A	N/A
SH	CC	2090	IBTrACS	0.09	0.28	-0.74	-0.01	0.06	0.16	2.65
SH	SOC	2090	MIT	11.29	10.42	0.71	4.26	7.65	14.4	66.5
SH	SOC	2090	CHAZ	4.88	4.28	0.25	2.21	3.4	6.2	45.67
SH	SOC	2090	STORM	N/A	N/A	N/A	N/A	N/A	N/A	N/A
SH	SOC	2090	IBTrACS	5.38	5.07	0.25	2.05	3.25	7.38	48.65
SH	sum	2090	MIT	12.42	10.86	0.66	4.93	8.74	15.78	70.45
SH	sum	2090	CHAZ	4.83	4.27	-0.45	2.12	3.49	6.25	45.19
SH	sum	2090	STORM	N/A	N/A	N/A	N/A	N/A	N/A	N/A
SH	sum	2090	IBTrACS	5.47	5.08	-0.46	2.17	3.4	7.38	48.81
SH	total	2090	MIT	18.25	17.39	0.12	6.45	12.58	23.71	222.58
SH	total	2090	CHAZ	4.56	5.41	-0.71	1.45	2.95	5.78	86.97
SH	total	2090	STORM	N/A	N/A	N/A	N/A	N/A	N/A	N/A
SH	total	2090	IBTrACS	5.98	5.5	-0.37	2.33	4.13	8.06	56.99
WP	CC	2050	MIT	1.02	1.16	-0.45	0.16	0.61	1.57	7.81
WP	CC	2050	CHAZ	0.08	0.23	-0.61	-0.07	0.07	0.22	1.3
WP	CC	2050	STORM	0.57	0.24	-0.02	0.39	0.55	0.72	1.88
WP	CC	2050	IBTrACS	0.45	0.95	-0.78	-0.01	0.2	0.55	5.41
WP	SOC	2050	MIT	1.78	0.75	0.42	1.24	1.61	2.19	4.61
WP	SOC	2050	CHAZ	1.46	0.61	0.24	1.01	1.37	1.74	4.08
WP	SOC	2050	STORM	1.36	0.57	0.39	0.88	1.34	1.51	3.5
WP	SOC	2050	IBTrACS	1.47	0.72	-0.04	0.98	1.35	1.85	4.61
WP	sum	2050	MIT	2.8	1.51	0.14	1.63	2.45	3.65	10.46
WP	sum	2050	CHAZ	1.54	0.65	-0.01	1.07	1.46	1.88	4.46
WP	sum	2050	STORM	1.93	0.65	0.59	1.47	1.82	2.28	4.5
WP	sum	2050	IBTrACS	1.92	1.25	-0.33	1.06	1.58	2.4	8.92
WP	total	2050	MIT	4.16	3.2	-0.1	1.85	3.21	5.51	27.25
WP	total	2050	CHAZ	1.66	0.86	-0.24	1.05	1.51	2.11	6.77
WP	total	2050	STORM	2.67	1.07	0.65	1.92	2.47	3.19	9.49
WP	total	2050	IBTrACS	2.47	2.42	-0.57	1.1	1.81	2.99	18.91
WP	CC	2090	MIT	1.34	1.5	-0.5	0.32	0.75	1.99	10.03
WP	CC	2090	CHAZ	0.04	0.25	-0.72	-0.13	0.02	0.18	1.37
WP	CC	2090	STORM	N/A	N/A	N/A	N/A	N/A	N/A	N/A
WP	CC	2090	IBTrACS	0.51	1	-0.79	0.04	0.28	0.58	5.81
WP	SOC	2090	MIT	4.28	2.84	0.07	2.26	3.51	5.51	17.85
WP	SOC	2090	CHAZ	2.75	1.57	0.02	1.63	2.36	3.56	11.84
WP	SOC	2090	STORM	N/A	N/A	N/A	N/A	N/A	N/A	N/A
WP	SOC	2090	IBTrACS	3.85	3.51	0.02	1.36	2.63	5.15	18.05
WP	sum	2090	MIT	5.62	3.5	-0.04	2.97	4.8	7.29	21.57
WP	sum	2090	CHAZ	2.78	1.57	-0.43	1.66	2.42	3.62	11.93
WP	sum	2090	STORM	N/A	N/A	N/A	N/A	N/A	N/A	N/A
WP	sum	2090	IBTrACS	4.36	3.83	-0.64	1.62	3.2	5.88	22.65
WP	total	2090	MIT	8.98	7.32	0.1	3.98	6.95	11.44	69.88
WP	total	2090	CHAZ	2.66	1.7	-0.5	1.46	2.28	3.48	13.46
WP	total	2090	STORM	N/A	N/A	N/A	N/A	N/A	N/A	N/A
WP	total	2090	IBTrACS	5.21	4.73	-0.58	1.91	3.71	7.04	37.19
